# Supplementary material for: Effects of Pgam1-mediated glycolysis pathway in Sertoli cells on Spermatogonial stem cells based on transcriptomics and energy metabolomics
Source: Front Vet Sci. 2022 Sep 23;9:992877. doi: 10.3389/fvets.2022.992877 (PMC9540473; doi:10.3389/fvets.2022.992877)
Supplement: Supplementary file 1 [file Data_Sheet_1.ZIP]

Archive with 4 entries (3 files):
- Supplementary Materials/Table S1.docx
- Supplementary Materials/Table S2.docx
- Supplementary Materials/Table S3.docx
- Supplementary Materials/
